# Supplementary material for: Thy1-YFP: an effective tool for single cell tracing from neuronal progenitors to mature functionally active neurons
Source: Cell Death Discov. 2025 Jan 22;11:18. doi: 10.1038/s41420-025-02297-z (PMC11754755; doi:10.1038/s41420-025-02297-z)
Supplement: Supplementary file 1 — Supplementary document 1 [file 41420_2025_2297_MOESM1_ESM.xlsx]

## Sheet: figure 1
figure 1
	Neural Stem Cells	p VALUE			Neurons	p VALUE			Astrocytes	p VALUE
a_Nestin/DAPI	DIV3 & DIV5	0.0256		d_DCX/DAPI	DIV1 & DIV7	0.0136		k_Gfap/β-Actin	DIV0 & DIV3	<0,0001
	DIV3 & DIV7	0.0135			DIV1 & DIV10	0.0498			DIV0 & DIV5	<0,0001
	DIV3 & DIV10	0.0016			DIV3 & DIV7	<0,0001			DIV0 & DIV7	<0,0001
					DIV3 & DIV10	0.0003			DIV1 & DIV3	0.0038
b_Nestin/β-Actin	DIV0 & DIV1	<0,0001							DIV1 & DIV5	0.0037
	DIV0 & DIV3	<0,0001		e_MAP2/DAPI	DIV1 & DIV5	0.0022			DIV1 & DIV7	<0,0001
	DIV0 & DIV5	<0,0001			DIV1 & DIV7	0.0163			DIV3 & DIV7	0.0002
	DIV0 & DIV7	<0,0001			DIV1 & DIV10	0.0009			DIV5 & DIV7	0.0002
	DIV1 & DIV3	0.0069			DIV3 & DIV5	0.0017
	DIV1 & DIV5	<0,0001			DIV3 & DIV7	0.0124		l_GFAP/β-Actin	DIV0 & DIV5	0.0022
	DIV1 & DIV7	<0,0001			DIV3 & DIV10	0.0007			DIV0 & DIV7	<0,0001
	DIV3 & DIV5	0.0006							DIV0 & DIV10	<0,0001
	DIV3 & DIV7	0.0013		f_Map2/β-Actin	DIV0 & DIV1	0.0028			DIV3 & DIV7	0.0002
					DIV0 & DIV3	0.0028			DIV3 & DIV10	<0,0001
c_SOX2/β-Actin	DIV0 & DIV3	0.0008			DIV0 & DIV5	<0,0001			DIV5 & DIV10	<0,0001
	DIV0 & DIV5	0.0003			DIV0 & DIV7	<0,0001			DIV7 & DIV10	0.0354
	DIV0 & DIV7	0.0003			DIV1 & DIV3	0.0001
	DIV0 & DIV10	0.0003			DIV3 & DIV7	0.0001
					DIV5 & DIV7	0.0034
				g_TUBB3/β-Actin	DIV0 & DIV5	0.0021
					DIV0 & DIV7	0.0004
					DIV0 & DIV10	<0,0001
					DIV3 & DIV10	0.0007
					DIV5 & DIV10	0.0222
				h_YFP/DAPI	DIV1 & DIV7	<0,0001
					DIV1 & DIV10	<0,0001
					DIV3 & DIV7	<0,0001
					DIV3 & DIV10	<0,0001
					DIV5 & DIV7	0.0001
					DIV5 & DIV10	<0,0001
				i_GFP/β-Actin	DIV0 & DIV3	0.0123
					DIV0 & DIV5	0.0293
					DIV3 & DIV10	0.0002
					DIV5 & DIV10	0.0005

## Sheet: figure 2
figure 2
a_YFP i DCX		p VALUE
	DIV1 & DIV7	<0,0001
	DIV1 & DIV10	<0,0001
	DIV3 & DIV7	<0,0001
	DIV3 & DIV10	<0,0001
	DIV5 & DIV7	<0,0001
	DIV5 & DIV10	<0,0001

## Sheet: figure 3
figure 3
a_Synapsin-1/β-Actin		p VALUE
	DIV0 & DIV5	0.0063
	DIV0 & DIV7	0.0003
	DIV1 & DIV7	0.0017
	DIV3 & DIV7	0.0076
b_Neuroligin-1/β-Actin	DIV0 & DIV1	<0,0001
	DIV0 & DIV3	<0,0001
	DIV0 & DIV5	<0,0001
	DIV0 & DIV7	<0,0001
	DIV1 & DIV5	0.0042
	DIV1 & DIV7	0.0004
	DIV3 & DIV7	0.0239
h_GEPHYRIN	YFP & MAP2	0.0135

## Sheet: figure 4
figure 4
	AREA	p VALUE			FILAMENT LENGHT	p VALUE			FILAMENT NO TERM PTS	p VALUE			SHOLL	p VALUE
a_YFP	DIV1 & DIV7	0.0119		d_YFP	DIV1 & DIV7	0.0013		g_YFP	DIV1 & DIV7	0.0002		j_YFP	DIV1 & DIV7	<0,0001
	DIV1 & DIV10	<0,0001			DIV1 & DIV10	<0,0001			DIV1 & DIV10	0.0071			DIV1 & DIV10	0.0049
	DIV3 & DIV10	0.0155			DIV3 & DIV10	0.0006			DIV3 & DIV7	0.0002			DIV3 & DIV7	<0,0001
	DIV5 & DIV10	0.022			DIV5 & DIV10	0.001			DIV3 & DIV10	0.0062			DIV3 & DIV10	0.0058
									DIV5 & DIV7	0.0005			DIV5 & DIV7	0.0001
b_MAP2	DIV1 & DIV10	<0,0001		e_MAP2	DIV1 & DIV10	0.0003			DIV5 & DIV10	0.0157			DIV5 & DIV10	0.0161
	DIV3 & DIV10	0.0352
	DIV5 & DIV10	0.0267						h_MAP2	DIV1 & DIV7	0.0004		k_MAP2	DIV1 & DIV7	0.0093
									DIV3 & DIV7	0.002
									DIV5 & DIV7	0.0039		l_SMI-312	PRIM10 & PRIM14	0.034

## Sheet: supp. fig. 1
suppL. fig. 1
		p VALUE
b_Nestin/DAPI	E13.5 & E14.5	0.015
	E13.5 & E15.5	0.0018
b_YFP/DAPI	E13.5 & E14.5	<0,0001
	E13.5 & E15.5	<0,0001
c_YFP/DAPI	CORTEX & HIPPOCAMPUS	0.0141

## Sheet: supp. fig. 2
suppl. fig. 2
	p VALUE
DAPI & BrdU	<0,0001

## Sheet: supp. fig. 3
suppl. fig. 3
	p VALUE
TOTAL CELLS & DIV 0	<0,0001
TOTAL CELLS & DIV 10	<0,0001
DIV 0 & DIV 10	<0,0001

## Sheet: supp. fig. 4
supp. fig. 4
	p VALUE
YFP & GFAP	<0,0001
